# Supplementary material for: Differences between Kazak Cheeses Fermented by Single and Mixed Strains Using Untargeted Metabolomics
Source: Foods. 2022 Mar 26;11(7):966. doi: 10.3390/foods11070966 (PMC8997636; doi:10.3390/foods11070966)
Supplement: Supplementary file 1 [file foods-11-00966-s001.zip]

Archive with 1 entries (1 files):
- foods-1615606-supplementary.pdf
